# Supplementary material for: Generation of Individualized, Standardized, and Electrically Synchronized Human Midbrain Organoids
Source: Cells. 2025 Aug 6;14(15):1211. doi: 10.3390/cells14151211 (PMC12346388; doi:10.3390/cells14151211)
Supplement: Supplementary file 1 [file cells-14-01211-s001.zip]

Archive with 3 entries (2 files):
- supp files/
- supp files/cells-3676337-Supplementaryfigures- revised3.pdf
- supp files/Table S1.xlsx
