# Supplementary material for: Generation of Individualized, Standardized, and Electrically Synchronized Human Midbrain Organoids
Source: Cells. 2025 Aug 6;14(15):1211. doi: 10.3390/cells14151211 (PMC12346388; doi:10.3390/cells14151211)
Supplement: Supplementary file 1 [file cells-14-01211-s001.zip › supp files/Table S1.xlsx]

## Sheet: Sheet1
	Table S1 : 50 most up regulated genes in 3D-i and 3D-Ali at week 6
	Up-regulated in 3D-i (versus 3D-ALi)						Up-regulated in 3D-ALi (versus 3D-i)
		HOXB8						TBR1
		HOXB5						NKX2-4
		HOXB9						AC009487.3
		HOXB-AS3						HES5
		HOXB4						OTP
		HOXA5						FEZF1
		PHOX2B						MECOM
		TM4SF1						FEZF1-AS1
		HOXC8						LHX5-AS1
		RAMP3						AC012354.1
		LINC02032						AL158013.1
		PHOX2A						LINC01833
		FZD10						RF02246
		ZIC4						LHX5
		EN1						MFNG
		TFAP2B						AL356309.2
		ZIC1						EMX2
		IGFBP3						FEZF2
		TGFBI						FGFR3
		ESM1						ASCL1
		PDGFRA						DMRT3
		FBLN5						SLC7A2
		WIF1						AC112487.1
		AL138899.2						AL121790.1
		LINC01088						SIX3
		SST						LINC01866
		AL138899.1						AL356309.3
		COL1A1						LHX1
		BMP4						S1PR1
		AC092957.1						BARHL1
		AC092958.1						RF02247
		TBX18						AC023300.2
		CRHBP						HEPACAM2
		LAMP5						SIX3-AS1
		COLEC12						EMX2OS
		RSPO3						AGR3
		ISL1						DPEP1
		LGALS1						GPBAR1
		PAPPA2						GNA14
		HOTAIRM1						TMEM37
		KCNJ13						RASGRP1
		PLP1						PLS3
		DCT						DBX1
		TNC						CAPN6
		EDNRA						SHH
		PAMR1						HRC
		S100A11						DMRTA1
		NFIA-AS2						AC060834.2
		COL3A1						ACVR1C
		CARTPT						AL049637.2
